# Supplementary material for: The Chloroplast Genome of Hyoscyamus niger and a Phylogenetic Study of the Tribe Hyoscyameae (Solanaceae)
Source: PLoS One. 2014 May 22;9(5):e98353. doi: 10.1371/journal.pone.0098353 (PMC4031233; doi:10.1371/journal.pone.0098353)
Supplement: Table S1 — GenBank accession numbers for plastid markers used in the phylogenetic analyses in Figures 3 and S1. (XLSX) [file pone.0098353.s002.xlsx]

## Sheet: Sheet1
Table S1. GenBank accession numbers for plastid markers used in the phylogenetic analyses in Figures 3 and S1.
Taxa	trnL-trnF	trnC-psbM	trnH-psbA	rps16-trnK	rps16-trnQa	ycf3-rps4a	ndhF-rpl32a	rbcL	ndhF	atpB
Anisodus acutangulus	nd	HQ216032	HQ216148	HQ215987	nd	nd	nd	HQ216113	HQ216077	HQ215950
Anisodus carniolicoides	nd	HQ216033	HQ216149	HQ215988	nd	nd	nd	HQ216114	HQ216078	HQ215951
Anisodus luridus	EU580955	HQ216034	HQ216150	HQ215989	nd	nd	nd	HQ216115	HQ216079	HQ215952
Anisodus tanguticus	EU580956	HQ216035.1	HQ216151.1	HQ215990.1	nd	KF951342	KF951354	HQ216116.1	HQ215953.1	HQ215953.1
Archihyoscyamus leptocalyx	KF720764.1	nd	nd	nd	nd	nd	nd	nd	KF720756.1	nd
Atropa belladonna	NC_004561	NC_004561	NC_004561	NC_004561	NC_004561	NC_004561	NC_004561	NC_004561	NC_004561	NC_004561
Atropa komarovii	nd	HQ216038	HQ216154	HQ215993	nd	nd	nd	HQ216118	HQ216082	HQ215955
Atropanthe sinensis	EU580960	HQ216039.1	HQ216155.1	HQ215994.1	nd	KF951341	KF951355	HQ216119.1	HQ215956.1	HQ215956.1
Hyoscyamus albus	EU580994	HQ216042	HQ216158	HQ215997	nd	nd	nd	HQ216086	HQ216086	HQ215959
Hyoscyamus aureus	nd	HQ216041	HQ216157.1	HQ215996.1	nd	KF951343	KF951353	HQ216121.1	HQ215958.1	HQ215958.1
Hyoscyamus boveanus	EU580995	nd	nd	nd	nd	nd	nd	nd	EU580888	nd
Hyoscyamus desertorum	EU580995	nd	nd	nd	nd	nd	nd	nd	EU580889	nd
Hyoscyamus muticus	EU580997	HQ216044.1	HQ216160.1	HQ215999.1	KF951349	KF951346	KF951352	HQ216123.1	HQ215961.1	HQ215961.1
Hyoscyamus nigera	KF248009	KF248009	KF248009	KF248009	KF248009	KF248009	KF248009	KF248009	KF248009	KF248009
Hyoscyamus pusillus	EU580998	HQ216047	HQ216163	HQ216002	nd	nd	nd	HQ216091	HQ216091	HQ215964
Hyoscyamus turcomanicus	nd	HQ216048.1	HQ216164.1	HQ216003.1	KF951350	KF951344	nd	HQ216126.1	HQ215965.1	HQ215965.1
Physochlaina infundibularis	EU581046	nd	nd	nd	nd	nd	nd	nd	EU580930	nd
Physochlaina orientalis	EU581047	HQ216066.1	HQ216180.1	HQ216021.1	KF951348	KF951339	KF951351	HQ216140.1	HQ216105.1	HQ215979.1
Physochlaina physaloides	nd	HQ216067.1	HQ216181.1	HQ216022.1	KF951347	KF951345	nd	HQ216141.1	HQ215980.1	HQ215980.1
Physochlaina praealta	nd	HQ216068	HQ216182	HQ216023	nd	nd	nd	HQ216142	HQ216107	HQ215981
Przewalskia tangutica	EU581050.1	HQ216070.1	HQ216183.1	HQ216024.1	nd	KF951340	KF951356	HQ216143.1	HQ215983.1	HQ215983.1
Scopolia carniolica	EU581060.1	HQ216072.1	HQ216186.1	HQ216027.1	nd	nd	nd	HQ216146.1	HQ215985.1	HQ215985.1
Scopolia japonica	EU581061	HQ216073	HQ216187	HQ216028	nd	nd	nd	HQ216147	HQ216112	HQ215986
Solanum lycopersicum	NC_007898	NC_007898	NC_007898	NC_007898	NC_007898	NC_007898	NC_007898	NC_007898	NC_007898	NC_007898
Size (bp)	1070	1950	550	850	900	1100	700	1400	2000	1100
aNew chloroplast sequences reported in this study.
nd, not determined
